# Supplementary material for: 25-Hydroxycholesterol Induces Intrinsic Apoptosis via Mitochondrial Pathway in BE(2)-C Human Neuroblastoma Cells
Source: Int J Mol Sci. 2025 Aug 19;26(16):8012. doi: 10.3390/ijms26168012 (PMC12386542; doi:10.3390/ijms26168012)
Supplement: Supplementary file 1 [file ijms-26-08012-s001.zip]

Archive with 1 entries (1 files):
- ijms-3817156-supplementary.pdf
